# Supplementary material for: NSUN5 as a Prognostic Biomarker Correlates with Malignant Phenotype and Therapeutic Target in Glioma
Source: Brain Behav. 2026 Jan 19;16(1):e71211. doi: 10.1002/brb3.71211 (PMC12816160; doi:10.1002/brb3.71211)
Supplement: Supplementary file 1 — Supplementary Table: brb371211‐sup‐0001‐Table S1.xlsx [file BRB3-16-e71211-s004.xlsx]

## Sheet: Table S1
Table S1. Specific parameters of each method for predicting the prognosis
Method	Parameters	Value
RSF	ntree	1000
	nodesize	5
	splitrule	logrank
	importance	TRUE
	proximity	TRUE
	forest	TRUE
Enet	alpha	0.1, 0.2, 0.3, 0.4, 0.5, 0.6, 0.7, 0.8, 0.9
	family	cox
	nfolds	10
StepCox	direction	both, backward, forward
CoxBoost	trace	TRUE
	start.penalty	500
	maxstepno	500
	K	10
	type	verweij
plsRcox	nt	10
superpc	n.fold	10
	n.components	3
	max.features	nrow(data)
	compute.fullcv	TRUE
	compute.preval	TRUE
	min.features	2
GBM	distribution	coxph
	n.trees	10000
	interaction.depth	3
	n.minobsinnode	10
	shrinkage	0.001
	cv.folds	10
survivalsvm	gamma.mu	1
Ridge	alpha	0
	nfold	10
	family	cox
Lasso	alpha	1
	nfold	10
	family	cox
Other parameters were set as default values
