# Supplementary material for: NSUN5 as a Prognostic Biomarker Correlates with Malignant Phenotype and Therapeutic Target in Glioma
Source: Brain Behav. 2026 Jan 19;16(1):e71211. doi: 10.1002/brb3.71211 (PMC12816160; doi:10.1002/brb3.71211)
Supplement: Supplementary file 3 — Supplementary Table: brb371211‐sup‐0003‐Table S3.xlsx [file BRB3-16-e71211-s001.xlsx]

## Sheet: Table S3
Table S3. Sequencing of PCR primers
PCR primers	Forward	Reverse
NSUN5	5'CTTCTGAAGAACCAAGGGAAGA3'	5'AGCCAGTTCACAGCAAGAGC3'
